# Supplementary material for: Detection of Problems Related to Hormonal Contraceptives in Community Pharmacy: Application of a Structured Questionnaire in Women of Childbearing Age
Source: Pharmacy (Basel). 2025 Aug 21;13(4):112. doi: 10.3390/pharmacy13040112 (PMC12389131; doi:10.3390/pharmacy13040112)
Supplement: Supplementary file 1 [file pharmacy-13-00112-s001.zip]

Archive with 1 entries (1 files):
- pharmacy-3790430-supplementary.pdf
